# Supplementary material for: Health Utility Survival for Randomized Clinical Trials: Extensions and Statistical Properties
Source: Stat Med. 2025 Aug 7;44(18-19):e70215. doi: 10.1002/sim.70215 (PMC12330342; doi:10.1002/sim.70215)
Supplement: Supplementary file 2 — Data S2. Supporting information. [file SIM-44-0-s001.R]

#main function: 
#QALY_cox_boot

################################ Library, Functions ################################ 

library(Matching)
library(MatchIt)
library(survival)
library(flexsurv)

fill_initial=function(U1b,add_var=1){
  U1b2=U1b
  recorded_tp1=which(colSums(!is.na(U1b))>0)
  for(j in 1:length(recorded_tp1)){
    tu=recorded_tp1[j]
    lala=which(is.na(U1b[,tu]))
    if(length(lala)>0){
      if(add_var==0){
        U1b2[lala,tu]=mean(U1b2[,tu],na.rm=TRUE)
      }else{
        U1b2[lala,tu]=mean(U1b2[,tu],na.rm=TRUE)+rnorm(length(lala),0,sd(U1b[,tu],na.rm=TRUE))
        U1b2[lala,tu]=pmin(U1b2[lala,tu],1)
        U1b2[lala,tu]=pmax(U1b2[lala,tu],0)
      }
    }
  }
  return(U1b2)
}


cosfun=function(x1,y1){
  tcut=x1[2]
  
  sam=c(0:(10*(tcut-1)))/10
  
  aa=cos(sam*pi/tcut)
  aa=aa/(max(aa)-min(aa))*(y1[1]-y1[2])
  aa=aa-min(aa)+y1[2]
  
  sam=sam+1
  
  sam2=c(1:(10*(tt-tcut)))/10
  
  bb=cos(sam2*pi/(tt-tcut))
  bb=bb/(max(bb)-min(bb))*(y1[3]-y1[2])
  bb=bb-min(bb)+y1[2]
  bb=rev(bb)
  
  tom=c(sam,tcut+sam2)
  mary=c(aa,bb)
  
  return(data.frame(t=tom,U=mary))
}

fillU=function(Ut){
  Uf=Ut
  whichna=which(is.na(Uf))
  whichgood=which(!is.na(Uf))
  if(length(whichna)==0){
    return(Uf)
  }
  for(hh in whichna){
    if(hh==1){
      comeon=min(which(!is.na(Uf)))
      Uf[hh]=Uf[comeon]
    }else{
      if(hh==length(Uf)){
        Uf[hh]=Uf[hh-1]
      }else{
        houmiande=hh:length(Uf)
        if(mean(houmiande%in%whichna)==1){
          Uf[hh]=Uf[hh-1]
        }else{
          la1=hh-1
          la2=min(intersect(houmiande,whichgood))
          Uf[hh]=(hh-la1)/(la2-la1)*Uf[la2]+(la2-hh)/(la2-la1)*Uf[la1]
        }
      }
    }
  }
  return(Uf)
}

QALY_cox_boot=function(S,U,tt,wt=1,lam1=1,lam2=1,sa=1,samples,method="cox",covs=NA,we=1){
  current_n=nrow(S)/2
  
  if(method=="cox"|method=="reg"|method=="flex"){
    current_id=c(samples[(sa-1)*current_n+1:current_n,1],samples[(sa-1)*current_n+1:current_n,2]+current_n)
    S=S[current_id,]
    U=U[current_id,]
    
    SS=S
    SS$failed=as.numeric(SS$failed)
    
    
    if(method=="cox"){
      f1 = coxph(Surv(y, failed)~group,data=SS)
      f2 = survfit(f1,newdata=data.frame(group=c(0,1)))
    }
    if(method=="flex"){
      spl <- flexsurvspline(Surv(y, failed) ~ group, data=SS, k=0, scale="odds")
      dm=summary(spl)[[1]]
      shut=predict(spl,newdata=data.frame(group=0),type="survival",times=1:tt)
      fu1=as.data.frame(shut[[1]])
      shut2=predict(spl,newdata=data.frame(group=1),type="survival",times=1:tt)
      fu2=as.data.frame(shut2[[1]])
      f2=list(time=fu1[,1],surv=cbind(fu1[,2],fu2[,2]))
    }
    if(method=="reg"){
      SS=cbind(SS,covs[current_id,])
      f1 = coxph(Surv(y, failed)~.,data=SS)
      newdata=data.frame(group=c(0,1))
      soup=covs[1:2,]
      soup[1,]=soup[2,]=colMeans(covs,na.rm=TRUE)
      newdata=cbind(newdata,soup)
      f2 = survfit(f1,newdata=newdata)
    }
    
    QAs=matrix(nrow=4,ncol=2)
    for(gg in 1:2){
      S_time=f2$time
      
      if(gg==1){
        S_KM0=f2$surv[,1]
        SS=S[S$group==0,];UU=U[S$group==0,]
      }else{
        S_KM0=f2$surv[,2]   #FIXED 8.8
        SS=S[S$group==1,];UU=U[S$group==1,]
      }
      
      S_KM=c()
      for(t in 1:tt){
        if(t<S_time[1]){
          S_KM[t]=1
        }else{
          now=which(S_time<=t)
          if(length(now)==0){
            S_KM[t]=0
          }else{
            now=max(now)
            S_KM[t]=S_KM0[now]
          }
        }
      }
      
      
      
      
      QA=QA_0.5=QA_2=QA_t=0
      for(t in 1:tt){
        stillalive=which(SS[,1]>t)
        if(length(stillalive)<1){
          next
        }
        U_avg=mean(UU[stillalive,t])
        
        QA=QA+U_avg^1*S_KM[t]^1
        QA_0.5=QA_0.5+U_avg^0.5*S_KM[t]^1
        QA_2=QA_2+U_avg^2*S_KM[t]^1
        QA_t=QA_t+U_avg^lam2*S_KM[t]^1*wt[t]
      }
      
      QAs[,gg]=c(QA,QA_0.5,QA_2,QA_t)
    }
    return(QAs)
  }
  
  
  if(method=="naive"){
    if(length(we)>1){
      we1=we[1:current_n]
      we2=we[(current_n+1):nrow(S)]
    }else{
      we1=we2=1
    }
    S1=S[1:current_n,]
    U1=U[1:current_n,]
    sample1=samples[,1]
    ta1=QALY_boot(S=S1,U=U1,tt=tt,wt=wt,lam1=lam1,lam2=lam2,sa=sa,samples=sample1,we=we1)
    
    S2=S[(current_n+1):nrow(S),]
    U2=U[(current_n+1):nrow(S),]
    sample2=samples[,2]
    ta2=QALY_boot(S=S2,U=U2,tt=tt,wt=wt,lam1=lam1,lam2=lam2,sa=sa,samples=sample2,we=we2)
    
    return(cbind(ta1,ta2))
  }
  
}


QALY_boot=function(S,U,tt,wt=1,lam1=1,lam2=1,sa=1,samples,we=1){
  current_n=nrow(S)
  current_id=samples[(sa-1)*current_n+1:current_n]
    
  SS=S[current_id,]
  UU=U[current_id,]
  
  SS$failed=as.numeric(SS$failed)
  if(length(we)<=1){
    f1 <- survfit(Surv(y, failed) ~ 1, data = SS)
  }else{
    f1 <- survfit(Surv(y, failed) ~ 1, data = SS,weights=we)
  }
  
  S_time=f1$time
  S_KM0=f1$surv
  
  S_KM=c()
  for(t in 1:tt){
    if(t<S_time[1]){
      S_KM[t]=1
    }else{
      now=which(S_time<=t)
      if(length(now)==0){
        S_KM[t]=0
      }else{
        now=max(now)
        S_KM[t]=S_KM0[now]
      }
    }
  }
  
  
  QA=QA_0.5=QA_2=QA_t=0
  for(t in 1:tt){
    stillalive=which(SS[,1]>t)
    if(length(stillalive)<1){
      next
    }
    if(length(we)<=1){
      U_avg=mean(UU[stillalive,t])
    }else{
      U_avg=weighted.mean(UU[stillalive,t],we[stillalive])
    }
    
    #if(length(wt)==1){
      QA=QA+U_avg^1*S_KM[t]^1
      QA_0.5=QA_0.5+U_avg^0.5*S_KM[t]^1
      QA_2=QA_2+U_avg^2*S_KM[t]^1
    #}else{
      QA_t=QA_t+U_avg^lam2*S_KM[t]^1*wt[t]
    #}
  }
  return(c(QA,QA_0.5,QA_2,QA_t))
}


QALY=function(S,U,tt,wt=1,lam1=1,lam2=1){
  SS=S
  SS$failed=as.numeric(SS$failed)
  f1 <- survfit(Surv(y, failed) ~ 1, data = S)
  
  S_time=f1$time
  S_KM0=f1$surv
  
  S_KM=c()
  for(t in 1:tt){
    if(t<S_time[1]){
      S_KM[t]=1
    }else{
      now=which(S_time<=t)
      if(length(now)==0){
        S_KM[t]=0
      }else{
        now=max(now)
        S_KM[t]=S_KM0[now]
      }
    }
  }
  
  
  QA=0
  for(t in 1:tt){
    stillalive=which(SS[,1]>t)
    if(length(stillalive)<1){
      next
    }
    U_avg=mean(U[stillalive,t])
    
    if(length(wt)==1){
      QA=QA+U_avg^lam2*S_KM[t]^lam1
    }else{
      QA=QA+U_avg^lam2*S_KM[t]^lam1*wt[t]
    }
  }
  return(QA)
}


TM=function(S1,U1,S2,U2,tt,TM_method=1,bo=500){
  SS=S1
  SS$failed=as.numeric(SS$failed)
  f1 <- survfit(Surv(y, failed) ~ 1, data = S1)
  
  S_time=f1$time
  S_KM0=f1$surv
  
  S_KM=c()
  for(t in 1:tt){
    if(t<S_time[1]){
      S_KM[t]=1
    }else{
      now=which(S_time<=t)
      if(length(now)==0){
        S_KM[t]=0
      }else{
        now=max(now)
        S_KM[t]=S_KM0[now]
      }
    }
  }
  

  f2 <- survfit(Surv(y, failed) ~ 1, data = S2)
  S_time=f2$time
  S_KM0=f2$surv
  
  S_KM2=c()
  for(t in 1:tt){
    if(t<S_time[1]){
      S_KM2[t]=1
    }else{
      now=which(S_time<=t)
      if(length(now)==0){
        S_KM2[t]=0
      }else{
        now=max(now)
        S_KM2[t]=S_KM0[now]
      }
    }
  }
  
  S3=rbind(S1,S2)
  f3 <- survfit(Surv(y, failed) ~ 1, data = S3)
  S_time=f2$time
  S_KM0=f2$surv
  
  S_KM3=c()
  for(t in 1:tt){
    if(t<S_time[1]){
      S_KM3[t]=1
    }else{
      now=which(S_time<=t)
      if(length(now)==0){
        S_KM3[t]=0
      }else{
        now=max(now)
        S_KM3[t]=S_KM0[now]
      }
    }
  }
  
  
  
  
  
  
  n1=nrow(S1);n2=nrow(S2);nt=max(n1,n2)
  
  #get Y, N
  N1=Y1=matrix(nrow=n1,ncol=tt)
  N2=Y2=matrix(nrow=n2,ncol=tt)
  for(t in 1:tt){
    N1[,t]=(S1[,1]<=t)*(S1[,2]==TRUE)
    N2[,t]=(S2[,1]<=t)*(S2[,2]==TRUE)
    Y1[,t]=(S1[,1]>=t)*1
    Y2[,t]=(S2[,1]>=t)*1
  }
  
  Y1bar=colSums(Y1)
  Y2bar=colSums(Y2)
  U1bar=colMeans(U1)
  U2bar=colMeans(U2) 
  
  Ybar=colSums(rbind(Y1,Y2))
  Ubar=colMeans(rbind(U1,U2))
  N3=rbind(N1,N2)
  U3=rbind(U1,U2)
  
  T1=QALY(S1,U1,tt)
  T2=QALY(S2,U2,tt)
  T_obs=sqrt(nt)*(T1-T2)
  
  Tstar=c()
  #bo=500
  
  for(b in 1:bo){
    Z1=rnorm(n1);Z2=rnorm(n2)
    Z3=c(Z1,Z2)
    
    tu=0
    for(t in 1:tt){
      
      if(TM_method==1){
        part1=sqrt(n1)*S_KM[t]*U1bar[t]*sum(Z1*N1[,t]/Y1bar[S1[,1]])
        part2=sqrt(1/n1)*S_KM[t]*sum(Z1*(U1[,t]-U1bar[t]))
        
        part3=sqrt(n2)*S_KM2[t]*U2bar[t]*sum(Z2*N2[,t]/Y2bar[S2[,1]])
        part4=sqrt(1/n2)*S_KM2[t]*sum(Z2*(U2[,t]-U2bar[t]))
        tu=tu+part1+part2-part3-part4
      }else{
        part1=sqrt(2*(n1+n2))*S_KM3[t]*Ubar[t]*sum(Z3*N3[,t]/Ybar[S3[,1]])
        part2=sqrt(1/(n1+n2))*S_KM3[t]*sum(Z3*(U3[,t]-Ubar[t]))
        
        tu=tu+part1+part2
      }
    }
    
    Tstar[b]=tu
  }
  
  return(list(T_obs,Tstar))
}


################################################################ 


################################ Simulate Data ################################ 


tt=36   #months
tp=1:tt
set.seed(1)
#define utility functions
tcut=3
scenario="A1"
bootstrap=1
sameHU=0
U1_base=U2_base=rep(NA,tt)
HR_true=1
if(scenario=="A1"){
  U1_base[1]=U2_base[1]=0.8
  U1_base[tcut]=0.5
  U2_base[tcut]=0.3
  U1_base[tt]=0.8
  U2_base[tt]=0.7
  p_censor=p_missU=0.3
  xa=c(1,tcut,tt)
}
p_missU=0.3


### para for covariates ###
#cov -> assign
ba1=ba2=0
#cov -> survival
beta_age=beta_sex=0
#cov -> utility
theta_age1=theta_sex1=theta_age2=theta_sex2=0


#generate 10000 samples first
set.seed(130)
nn=10000
age_min=35;age_max=80
age_avg=mean(c(age_min,age_max))
age=round(runif(nn,age_min,age_max))
sex=rbinom(nn,1,0.5)    #1: male

#generate treatments (trt2: old/control)
prob_trt2=0.5+(age-age_avg)*ba1
prob_trt2=prob_trt2+(sex-0.5)*ba2
prob_trt2=pmin(prob_trt2,1)
prob_trt2=pmax(prob_trt2,0)

trt_all=rbinom(nn,1,prob_trt2)+1
table(trt_all,sex)
mean(age[trt_all==1]);mean(age[trt_all==2])


nana=50 # sample size
method="naive"
matchem=0
caliper=0.25

impute_avg=1
infomissing=1 # 1 or 2

n1=n2=n3=nana
n_new=c()

seed=500
use_sd=0   #use sd to calculate CI, no effect
TM_run=0

nboot=500
bo=nboot

iter=10

it=1
Q_diff=matrix(nrow=iter,ncol=nboot)
Q_diff_t=Q_diff_0=Q_diff_0.5=Q_diff_2=Q_diff
Q_obs=matrix(nrow=iter,ncol=2)
p_logrank=var_boot=var_perm=c()
HR_lower=HR_upper=c()
T_diff1=T_diff2=matrix(nrow=iter,ncol=bo)
T_obs=c()

for(it in (1:iter)){
  
  set.seed(seed+it)
  
  #get covariates
  select1=sample(which(trt_all==1),n1)
  select2=sample(which(trt_all==2),n2)
  
  
  age1=age[select1]
  age2=age[select2]
  sex1=sex[select1]
  sex2=sex[select2]
  
  #simulate survival
  beta0=-4
  if(scenario==99){
    beta0=-4.6
    ps1=0.849
    ps2=0.815
    HR_true=log(ps1)/log(ps2)
  }
  beta0b=beta0-log(HR_true)
  
  
  xz=beta_age*(mean(c(age1,age2)))+beta_sex*(mean(c(sex1,sex2)))
  
  rate1=exp(beta0)*exp(beta_age*(age1-age_avg)+beta_sex*(sex1-0.5))
  rate2=exp(beta0b)*exp(beta_age*(age2-age_avg)+beta_sex*(sex2-0.5))
  
  S1 <-rexp(n1, rate <-rate1)
  S2 <-rexp(n2, rate <-rate2)
  
## The censoring time
  zc=4.5 
  if(scenario==99){
    zc=11
  }

#zc=3 
C1<-pmin(runif(n1,min=0,max=zc*tt))
C2<-pmin(runif(n2,min=0,max=zc*tt))

if(p_censor==0){
  C1=C1*0+999
  C2=C2*0+999
}
## The indicator
delta1=delta10=(S1<=C1)
delta2=delta20=(S2<=C2)
## The observed time
S1<-pmin(S1,C1)
S2<-pmin(S2,C2)

delta1[which(S1>tt)]=FALSE
delta2[which(S2>tt)]=FALSE

S1=pmin(S1,tt)
S2=pmin(S2,tt)

S1=ceiling(S1)
S2=ceiling(S2)

S1=data.frame(y=S1,failed=delta1)
S2=data.frame(y=S2,failed=delta2)

1-mean(delta10);1-mean(delta20)  #censoring %


###################


#simulate utility
U1=matrix(nrow=n1,ncol=tt)
U2=matrix(nrow=n2,ncol=tt)


ma1=theta_age1*mean(age1)+theta_sex1*mean(sex1)
ma2=theta_age2*mean(age2)+theta_sex2*mean(sex2)

for(i in 1:n1){
  #uu=U1_base-ma1+theta_age1*age1[i]+theta_sex1*sex1[i]+rnorm(tt,sd=0.1)
  uu=U1_base+theta_age1*(age1[i]-age_avg)+theta_sex1*(sex1[i]-0.5)+rnorm(tt,sd=0.1)
  uu=pmin(uu,1)
  uu=pmax(uu,0)
  U1[i,]=uu
}
for(i in 1:n2){
  uu=U2_base+theta_age2*(age2[i]-age_avg)+theta_sex2*(sex2[i]-0.5)+rnorm(tt,sd=0.1)
  uu=pmin(uu,1)
  uu=pmax(uu,0)
  U2[i,]=uu
}


#################### analysis

#missing utility

missingrate=c(0)
missingrate[2:tt]=p_missU

U1b=matrix(nrow=n1,ncol=tt)
U2b=matrix(nrow=n2,ncol=tt)

for(j in 1:tt){
  hua=sample(c(1,NA),size=nrow(U1),prob=c(1-missingrate[j],missingrate[j]),replace=TRUE)
  U1b[,j]=hua*U1[,j]
  hua=sample(c(1,NA),size=nrow(U2),prob=c(1-missingrate[j],missingrate[j]),replace=TRUE)
  U2b[,j]=hua*U2[,j]
}

norecord=which(!c(1:tt)%in%xa)
U1b[,norecord]=NA
U2b[,norecord]=NA

miss_cut=which(S1[,1]<tcut)
miss_end=which(S1[,1]<tt)
U1b[miss_cut,tcut]=NA
U1b[miss_end,tt]=NA

miss_cut=which(S2[,1]<tcut)
miss_end=which(S2[,1]<tt)
U2b[miss_cut,tcut]=NA
U2b[miss_end,tt]=NA


if(infomissing==1){
  #if utility < 0.35 then missing after this
  silecut=0.35

  nisile=which(U1b[,1]<silecut)
  if(length(nisile)>0){
    U1b[nisile,3]=NA
    U1b[nisile,36]
  }
  nisile=which(U1b[,3]<silecut)
  if(length(nisile)>0){
    U1b[nisile,36]=NA
  }  
  
  nisile=which(U2b[,1]<silecut)
  if(length(nisile)>0){
    U2b[nisile,3]=NA
    U2b[nisile,36]
  }
  nisile=which(U2b[,3]<silecut)
  if(length(nisile)>0){
    U2b[nisile,36]=NA
  }    
}

if(infomissing==2){
  #if utility < 0.6 then this point has extra 50% chance of missing
  silecut=0.6
  
  nisile=which(U1b[,1]<silecut)
  if(length(nisile)>0){
    silema=rbinom(length(nisile),1,0.5)
    qusiba=nisile[which(silema==1)]
    if(length(qusiba)>0){
      U1b[qusiba,1]=NA
    }
  }
  nisile=which(U1b[,3]<silecut)
  if(length(nisile)>0){
    silema=rbinom(length(nisile),1,0.5)
    qusiba=nisile[which(silema==1)]
    if(length(qusiba)>0){
      U1b[qusiba,3]=NA
    }
  }  
  nisile=which(U1b[,36]<silecut)
  if(length(nisile)>0){
    silema=rbinom(length(nisile),1,0.5)
    qusiba=nisile[which(silema==1)]
    if(length(qusiba)>0){
      U1b[qusiba,36]=NA
    }
  }
  
  nisile=which(U2b[,1]<silecut)
  if(length(nisile)>0){
    silema=rbinom(length(nisile),1,0.5)
    qusiba=nisile[which(silema==1)]
    if(length(qusiba)>0){
      U2b[qusiba,1]=NA
    }
  }
  nisile=which(U2b[,3]<silecut)
  if(length(nisile)>0){
    silema=rbinom(length(nisile),1,0.5)
    qusiba=nisile[which(silema==1)]
    if(length(qusiba)>0){
      U2b[qusiba,3]=NA
    }
  }  
  nisile=which(U2b[,36]<silecut)
  if(length(nisile)>0){
    silema=rbinom(length(nisile),1,0.5)
    qusiba=nisile[which(silema==1)]
    if(length(qusiba)>0){
      U2b[qusiba,36]=NA
    }
  }  
}

#predict utility
if(method=="reg"){
  youxiao=which(colSums(!is.na(U1b))>0)
  for(j in youxiao){
    u_now=U1b[,j]
    ll=lm(u_now~age1+sex1)
    U1b[,j]=u_now-(age1-age_avg)*ll$coeff[2]-(sex1-0.5)*ll$coeff[3]
  }
  
  youxiao=which(colSums(!is.na(U2b))>0)
  for(j in youxiao){
    u_now=U2b[,j]
    ll=lm(u_now~age2+sex2)
    U2b[,j]=u_now-(age2-age_avg)*ll$coeff[2]-(sex2-0.5)*ll$coeff[3]
  }
}

if(impute_avg==1){
  U1b=fill_initial(U1b)
  U2b=fill_initial(U2b)
}


U1=t(apply(U1b,1,fillU))
U2=t(apply(U2b,1,fillU))


#calculate QALY
Q1a=QALY(S1,U1,tt)
Q2a=QALY(S2,U2,tt)
Q_obs[it,]=c(Q1a,Q2a)


S=rbind(S1,S2)
S=cbind(S,c(rep(0,nrow(S1)),rep(1,nrow(S2))))
colnames(S)[3]="group"
U=rbind(U1,U2)


if(method=="weight"|matchem==1){
  covs=data.frame(age=c(age1,age2),sex=c(sex1,sex2))
  mydata=cbind(S,covs)
  mp=glm(group~age+sex,data=mydata,family=binomial())
  prs=data.frame(prs=predict(mp,type="response"),group=mydata$group)
  we=1/prs[,1]*prs[,2]+1/(1-prs[,1])*(1-prs[,2]) 
  
  if(matchem==1){
    mydata$ps=prs[,1]
    
    rr=Match(Tr=mydata$group,X=mydata$ps,M=1, estimand = "ATT", replace = FALSE, caliper = caliper)
    
    match1 <- mydata[unlist(rr[c("index.treated","index.control")]),]
    match1$ps_standard<-(match1$ps-0.5)/0.2
    
    urin=which(rownames(mydata)%in%rownames(match1))
    mydata2=mydata[urin,]
    age1=mydata2$age[mydata2$group==0]
    age2=mydata2$age[mydata2$group==1]
    sex1=mydata2$sex[mydata2$group==0]
    sex2=mydata2$sex[mydata2$group==1]
    n1=sum(match1$group==0)
    n2=sum(match1$group==1)
    S=mydata2[,1:3]
    U=U[urin,]
  }
}


#bootstrap

Q1b=Q2b=Q1b_t=Q2b_t=Q1b_0=Q2b_0=Q1b_0.5=Q2b_0.5=Q1b_2=Q2b_2=rep(-1,nboot)

wt=rep(NA,tt)
wt[1]=0;wt[tcut]=1
wt=fillU(wt)

if(bootstrap==1){
  sample1=sample(1:n1,n1*nboot,replace=TRUE)
  sample2=sample(1:n2,n2*nboot,replace=TRUE)
  
  if(method=="cox"){
    shacox=mapply(QALY_cox_boot,sa=1:nboot,MoreArgs=list(lam1=1,lam2=1,wt=wt,S=S,U=U,tt=tt,samples=cbind(sample1,sample2),method="cox"))
    shacox=t(shacox)
    
    sha1=shacox[,1:4];sha2=shacox[,5:8]
  }
  if(method=="flex"){
    shacox2=mapply(QALY_cox_boot,sa=1:nboot,MoreArgs=list(lam1=1,lam2=1,wt=wt,S=S,U=U,tt=tt,samples=cbind(sample1,sample2),method="flex"))
    shacox2=t(shacox2)
    
    sha1=shacox2[,1:4];sha2=shacox2[,5:8]
  }
  if(method=="naive"){
    shale=mapply(QALY_cox_boot,sa=1:nboot,MoreArgs=list(lam1=1,lam2=1,wt=wt,S=S,U=U,tt=tt,samples=cbind(sample1,sample2),method="naive"))
    shale=t(shale)
    
    sha1=shale[,1:4];sha2=shale[,5:8]
  }
  if(method=="weight"){
    shale2=mapply(QALY_cox_boot,sa=1:nboot,MoreArgs=list(lam1=1,lam2=1,wt=wt,S=S,U=U,tt=tt,samples=cbind(sample1,sample2),method="naive",we=we))
    shale2=t(shale2)
    
    sha1=shale2[,1:4];sha2=shale2[,5:8]
  }
  if(method=="reg"){
    covs=data.frame(age=c(age1,age2),sex=c(sex1,sex2))
    shata=mapply(QALY_cox_boot,sa=1:nboot,MoreArgs=list(lam1=1,lam2=1,wt=wt,S=S,U=U,tt=tt,samples=cbind(sample1,sample2),method="reg",covs=covs))
    shata=t(shata)
    
    sha1=shata[,1:4];sha2=shata[,5:8]
  }
  
  
  Q1b=sha1[,1]
  Q2b=sha2[,1]
  
  Q1b_0.5=sha1[,2]
  Q2b_0.5=sha2[,2]
  Q1b_2=sha1[,3]
  Q2b_2=sha2[,3]
  
  Q1b_t=sha1[,4]
  Q2b_t=sha2[,4]
  
}else{
  #perm
}


Q_diff[it,]=Q1b-Q2b

#Q_diff_t[it,]=Q1b_t-Q2b_t
Q_diff_0.5[it,]=Q1b_0.5-Q2b_0.5
Q_diff_2[it,]=Q1b_2-Q2b_2
Q_diff_t[it,]=Q1b_t-Q2b_t


#test overall survival
#log-rank p
combined=as.data.frame(rbind(S1,S2))
combined$group=2
combined$group[1:n1]=1
combined$group=as.factor(combined$group)
sdf=survdiff(Surv(y, failed) ~ group, data = combined)

p_logrank[it]=1-pchisq(sdf$chisq, length(sdf$n) - 1)


#non-inferiority
Sboth=rbind(S1,S2)
trt=c(rep(1,nrow(S1)),rep(0,nrow(S2)))
la=data.frame(y=Sboth$y,failed=Sboth$failed,trt=trt)
ll = coxph(Surv(y, failed) ~ trt, data = la)

HR_lower[it]=summary(ll)$conf.int[3]
HR_upper[it]=summary(ll)$conf.int[4]


#TM
if(TM_run==1){
  #bo=500
  
  cuo=TM(S1,U1,S2,U2,tt,TM_method=1,bo=bo)
  T_obs1=cuo[[1]]
  T_star1=cuo[[2]]
  cuo2=TM(S1,U1,S2,U2,tt,TM_method=1,bo=bo)
  T_obs2=cuo2[[1]]
  T_star2=cuo2[[2]]
  
  T_diff1[it,]=T_star1
  T_diff2[it,]=T_star2
  T_obs[it]=T_obs1
}

print(it)
n_new[it]=n1
}


#test power (one sided)
if(use_sd==0){
  CIs=cbind(apply(Q_diff,1,mean,na.rm=TRUE)-1.65*apply(Q_diff,1,sd,na.rm=TRUE),apply(Q_diff,1,mean,na.rm=TRUE)+1.65*apply(Q_diff,1,sd,na.rm=TRUE))
  if(method=="naive"){
    CIs_naive=CIs
  }
  if(method=="reg"){
    CIs_reg=CIs
  }

  CIs_0.5=cbind(apply(Q_diff_0.5,1,mean,na.rm=TRUE)-1.65*apply(Q_diff_0.5,1,sd,na.rm=TRUE),apply(Q_diff_0.5,1,mean,na.rm=TRUE)+1.65*apply(Q_diff_0.5,1,sd,na.rm=TRUE))
  CIs_2=cbind(apply(Q_diff_2,1,mean,na.rm=TRUE)-1.65*apply(Q_diff_2,1,sd,na.rm=TRUE),apply(Q_diff_2,1,mean,na.rm=TRUE)+1.65*apply(Q_diff_2,1,sd,na.rm=TRUE))
  CIs_t=cbind(apply(Q_diff_t,1,mean,na.rm=TRUE)-1.65*apply(Q_diff_t,1,sd,na.rm=TRUE),apply(Q_diff_t,1,mean,na.rm=TRUE)+1.65*apply(Q_diff_t,1,sd,na.rm=TRUE))
}else{
  CIs=t(apply(Q_diff,1,quantile,probs=c(0.05, 0.95),na.rm=TRUE))
  if(method=="naive"){
    CIs_naive=CIs
  }
  if(method=="reg"){
    CIs_reg=CIs
  }

  CIs_0.5=t(apply(Q_diff_0.5,1,quantile,probs=c(0.05, 0.95),na.rm=TRUE))
  CIs_2=t(apply(Q_diff_2,1,quantile,probs=c(0.05, 0.95),na.rm=TRUE))
  CIs_t=t(apply(Q_diff_t,1,quantile,probs=c(0.05, 0.95),na.rm=TRUE))
}

if(bootstrap==1){
  if(scenario!=0){
  print(c(mean(CIs[,1]>0)))
  #print(c(mean(CIs_t[,1]>0)))
  #print(c(mean(CIs_0[,1]>0)))
  print(c(mean(CIs_0.5[,1]>0)))
  print(c(mean(CIs_2[,1]>0)))
  }

}else{
  observed=Q_obs[,1]-Q_obs[,2]
  print(mean(observed>CIs[,2],na.rm=TRUE))
}
c(n1,n2,bootstrap)

####
if(TM_run==1){
  CIs1=t(apply(T_diff1,1,quantile,probs=c(0.05, 0.95),na.rm=TRUE))
  CIs2=t(apply(T_diff2,1,quantile,probs=c(0.05, 0.95),na.rm=TRUE))
  print(mean(T_obs>CIs1[,2]))
  print(mean(T_obs>CIs2[,2]))
}
####


#write results
setwd("C:/Users/")

result=matrix(nrow=2,ncol=8)

if(bootstrap==1){
  result[1,1]=mean(n_new,na.rm=TRUE)
  result[1,2:7]=c(mean(CIs[,1]>0,na.rm=TRUE),mean(CIs_0.5[,1]>0,na.rm=TRUE),mean(CIs_2[,1]>0,na.rm=TRUE),mean(p_logrank<0.05,na.rm=TRUE),mean(HR_upper<1.05,na.rm=TRUE),mean(HR_upper<1.1,na.rm=TRUE))
  result[2,2:4]=c((mean(CIs[,1]>0,na.rm=TRUE)+mean(CIs[,2]<0,na.rm=TRUE))/2,(mean(CIs_0.5[,1]>0,na.rm=TRUE)+mean(CIs_0.5[,2]<0,na.rm=TRUE))/2,(mean(CIs_2[,1]>0,na.rm=TRUE)+mean(CIs_2[,2]<0,na.rm=TRUE))/2)
  result[1,8]=mean(CIs_t[,1]>0,na.rm=TRUE)
  result[2,8]=(mean(CIs_t[,1]>0,na.rm=TRUE)+mean(CIs_t[,2]<0,na.rm=TRUE))/2
}else{
  result[1,1]=mean(n_new)
  result[1,c(2,5,6,7)]=c(mean(observed>CIs[,2],na.rm=TRUE),mean(p_logrank<0.05,na.rm=TRUE),mean(HR_upper<1.05,na.rm=TRUE),mean(HR_upper<1.1,na.rm=TRUE))
}

colnames(result)=c("n1,n2","lam2=1","lam2=0.5","lam2=2","sup","5%","10%","w(t)")

result=result[,c(1,2,3,4,8,5,6,7)]

if(scenario==0){
  result=round(result,digits=3)
}else{
  result=round(result,digits=2)
}

write.csv(result,file="result.csv")
